# Supplementary material for: Classification and Characterization of Species within the Genus Lens Using Genotyping-by-Sequencing (GBS)
Source: PLoS One. 2015 Mar 27;10(3):e0122025. doi: 10.1371/journal.pone.0122025 (PMC4376907; doi:10.1371/journal.pone.0122025)
Supplement: S1 Table — (XLS) [file pone.0122025.s001.xls]

## Sheet: Accessions
Accession	Species classification	Type	Country of origin	Latitude	Longitude
1048-8R	Lens culinaris	Breeding
1294m-23	Lens culinaris	Breeding
3305-7	Lens culinaris	Breeding
3339-3	Lens culinaris	Breeding
3496-6	Lens culinaris	Breeding
964a-46	Lens culinaris	Breeding
Eston	Lens culinaris	Breeding
ILL 7537	Lens culinaris	Breeding
L01-827a	Lens ervoides	Breeding
Lc8602303T	Lens culinaris	Breeding
CDC Redberry	Lens culinaris	Breeding
CDC Robin	Lens culinaris	Breeding
VIR 421	Lens culinaris	Breeding
PI 320937	Lens culinaris	Wild	Germany	NA	NA
PI 572376	Lens culinaris	Wild	Turkey	37.67	29.13
ILL 1704	Lens culinaris	Wild	Ethiopia	9.01667	38.35
IG 136608	Lens ervoides	Wild	Turkey	36.3	30.1167
IG 136614	Lens ervoides	Wild	Italy	40.6	17.15
IG 136620	Lens ervoides	Wild	Slovenia	46.2667	15.5833
IG 136624	Lens ervoides	Wild	Yugoslavia	NA	NA
IG 72525	Lens ervoides	Wild	Turkey	37	35.3167
IG 72586	Lens ervoides	Wild	Turkey	36.2833	30.1
IG 72815	Lens ervoides	Wild	Turkey	37.6	36.5
PI 572311	Lens ervoides	Wild	Turkey	36.3	30.15
IG 110809	Lens lamottei	Wild	Spain	36.8	-5.71667
IG 110810	Lens lamottei	Wild	Spain	36.75	-5.41667
IG 110813	Lens lamottei	Wild	Spain	37.4167	-4.25
IG 72537	Lens lamottei	Wild	France	43.1667	5.83333
IG 72552	Lens lamottei	Wild	Spain	39	-0.53333
IG 116024	Lens nigricans	Wild	Turkey	37.7667	29.1167
IG 136640	Lens nigricans	Wild	Italy	45.1333	7.05
IG 136641	Lens nigricans	Wild	Montenegro	42.5147	18.7572
IG 136643	Lens nigricans	Wild	Croatia	43.3583	16.95
IG 136644	Lens nigricans	Wild	Croatia	43.2969	17.0178
IG 72551	Lens nigricans	Wild	Bosnia-Herzegovina	43.3333	17.8333
IG 72555	Lens nigricans	Wild	Spain	37.3333	-2.48333
IG 72557	Lens nigricans	Wild	Ukraine	44.5	34.15
IG 72633	Lens nigricans	Wild	Turkey	38.1833	30.25
IG 72713	Lens nigricans	Wild	Turkey	38.9	43.7167
IG 116008	Lens odemensis	Wild	Turkey	37.8833	27.2667
IG 72543	Lens odemensis	Wild	NA	NA	NA
IG 72623	Lens odemensis	Wild	Turkey	37.44	41.0167
IG 72639	Lens odemensis	Wild	Syria	34.8	36.4111
IG 72760	Lens odemensis	Wild	Syria	32.7092	36.5978
IG 136666	Lens tomentosus	Wild	Turkey	37.9167	40.2333
IG 136667	Lens tomentosus	Wild	Turkey	37.9167	40.2333
IG 72529	Lens orientalis	Wild	Turkey	38.6833	39.2333
IG 72611	Lens orientalis	Wild	Turkey	38.6667	42.1667
IG 72622	Lens orientalis	Wild	Turkey	40.5167	34.95
IG 72762	Lens orientalis	Wild	Syria	32.6042	36.7681
IG 72847	Lens orientalis	Wild	Jordan	30.7667	35.6
PI 572390	Lens orientalis	Wild	Turkey	NA	NA
IG 72534	Lens tomentosus	Wild	Syria	36.3375	36.8389
IG 72613	Lens tomentosus	Wild	Turkey	37.9167	40.2333
IG 72614	Lens tomentosus	Wild	Turkey	37.9167	40.25
IG 72616	Lens tomentosus	Wild	Turkey	37.4167	41.0333
IG 72643	Lens tomentosus	Wild	Syria	36.3375	36.8389
IG 72672	Lens tomentosus	Wild	Syria	36.3386	36.8508
IG 72805	Lens tomentosus	Wild	Turkey	37.75	39.7667
IG 72830	Lens tomentosus	Wild	Turkey	37.6667	39.1667

## Sheet: Samples
Sample	Our classification	Genebank classification	Mistake	Note
IG_136620_r2	Lens ervoides
IG_72805_r2	Lens tomentosus
Lc8602303T_r1	Lens culinaris
1048-8R_r1	Lens culinaris
IG_136667_r2	Lens tomentosus
IG_72713_r1	Lens nigricans
IG_72555_r1	Lens nigricans
IG_136624_r2	Lens ervoides
L01827_ar1	Lens ervoides
3305-7_ar1	Lens culinaris
IG_72557_r2	Lens odemensis	Lens nigricans	misclassified
3305-7_br2	Lens culinaris
IG_72529_r2	Lens orientalis
IG_116024_r2	Lens nigricans
ILL_7537_r1	Lens culinaris
IG_72623_r1	Lens odemensis
IG_136641_r2	Lens nigricans
IG_72760_r2	Lens odemensis
IG_72613_ar1	Lens tomentosus
IG_136643_r2	Lens nigricans
IG_72613_br2	Lens odemensis	Lens tomentosus	mislabeled	IG 72623
IG_72762_r2	Lens ervoides	Lens orientalis	misclassified
PI_320937_ar1	Lens culinaris
PI_320937_br2	Lens culinaris
PI_320937_cr1	Lens culinaris
CDC_Redberry_ar1	Lens culinaris
CDC_Redberry_br2	Lens culinaris
IG_72815_r1	Lens ervoides
CDC_Redberry_cr1	Lens culinaris
IG_72614_r2	Lens tomentosus
IG_72830_r2	Lens tomentosus
IG_72672_r2	Lens orientalis	Lens tomentosus	misclassified
IG_72616_r2	Lens orientalis	Lens tomentosus	misclassified
IG_136608_r2	Lens ervoides
IG_72552_ar1	Lens lamottei
IG_136666_r2	Lens tomentosus
IG_72552_br2	Lens lamottei
IG_72633_r1	Lens nigricans
IG_110809_ar1	Lens lamottei
IG_110809_br2	Lens lamottei
IG_116008_r2	Lens odemensis
3339-3_ar1	Lens culinaris
ILL_1704_r1	Lens orientalis	Lens culinaris	?	intermediate
3339-3_cr2	Lens culinaris
PI_572376_r1	Lens orientalis	Lens orientalis	?	intermediate
IG_72643_Ar2	Lens orientalis	Lens tomentosus	misclassified
IG_72586_r2	Lens ervoides
IG_136640_r2	Lens nigricans
IG_72622_r2	Lens orientalis	Lens orientalis	?	intermediate
IG_72543_r2	Lens odemensis
IG_110813_ar2	Lens lamottei
IG_72847_ar1	Lens ervoides	Lens orientalis	misclassified
1294m-23_r1	Lens culinaris
IG_136614_r2	Lens ervoides
IG_72847_br2	Lens ervoides	Lens orientalis	misclassified
IG_72639_ar2	Lens odemensis
IG_72639_br1	Lens odemensis
PI_572390_ar1	Lens tomentosus	Lens orientalis	misclassified
IG_72643_Rr2	Lens tomentosus	Lens orientalis	misclassified
PI_572390_br2	Lens tomentosus	Lens orientalis	misclassified
IG_136644_r2	Lens nigricans
PI_572390_cr2	Lens tomentosus	Lens orientalis	misclassified
IG_72643_Sr2	Lens orientalis	Lens tomentosus	misclassified
IG_72611_r1	Lens orientalis	Lens orientalis	?	intermediate
VIR_421_r1	Lens culinaris
3496-6_ar1	Lens culinaris
3496-6_br2	Lens culinaris
964a-46_r1	Lens culinaris
IG_72537_ar1	Lens lamottei
IG_72537_br2	Lens lamottei
CDC_Robin_r1	Lens culinaris
IG_72534_r2	Lens odemensis	Lens tomentosus	mislabeled	IG 72543
IG_72643_ar1	Lens orientalis	Lens tomentosus	misclassified
IG_72643_br2	Lens orientalis	Lens tomentosus	misclassified
Eston_r1	Lens culinaris
PI_572311_r2	Lens ervoides
IG_72525_ar1	Lens orientalis	Lens ervoides	mislabeled	IG 72529
IG_72525_br2	Lens orientalis	Lens ervoides	mislabeled	IG 72529
IG_72525_cr2	Lens ervoides
IG_72551_r2	Lens nigricans
IG_110810_r1	Lens lamottei	NA
IG_72847_cr2	Lens ervoides	NA
IG_110813_r1	Lens lamottei	NA

## Sheet: Plate1
GBS Index	Plate Position	sample	Classification	Suspected
1	A01	3339-3	Lens culinaris
2	B01	3305-7	Lens culinaris
3	C01	IG 72611	Lens culinaris subsp. orientalis
4	D01	PI 572390	Lens culinaris subsp. orientalis	L.tomentosus
5	E01	IG 72623	Lens odemensis
6	F01	IG 72639	Lens odemensis
7	G01	IG 72643	Lens tomentosus	Lens culinaris subsp. orientalis
8	H01	IG 72613	Lens tomentosus
9	A02	3339-3	Lens culinaris
10	B02	3305-7	Lens culinaris
11	C02	IG 72611	Lens culinaris subsp. orientalis
12	D02	PI 572390	Lens culinaris subsp. orientalis	L.tomentosus
13	E02	IG 72623	Lens odemensis
14	F02	IG 72639	Lens odemensis
15	G02	IG 72643	Lens tomentosus	Lens culinaris subsp. orientalis
16	H02	IG 72613	Lens tomentosus
17	A03	IG 110810	Lens lamottei
18	B03	IG 110813	Lens lamottei
19	C03	L01-827a	Lens ervoides
20	D03	IG 72815	Lens ervoides
21	E03	CDC Robin	Lens culinaris
22	F03	964a-46	Lens culinaris
23	G03	Eston	Lens culinaris
24	H03	CDC Redberry	Lens culinaris
25	A04	IG 110810	Lens lamottei
26	B04	IG 110813	Lens lamottei
27	C04	L01-827a	Lens ervoides
28	D04	IG 72815	Lens ervoides
29	E04	CDC Robin	Lens culinaris
30	F04	964a-46	Lens culinaris
31	G04	Eston	Lens culinaris
32	H04	CDC Redberry	Lens culinaris
33	A05	3339-3	Lens culinaris
34	B05	IG 72525	Lens ervoides	Lens culinaris subsp. orientalis
35	C05	VIR 421	Lens culinaris
36	D05	PI 572376	Lens culinaris
37	E05	CDC Redberry	Lens culinaris
38	F05	IG 72847	Lens culinaris subsp. orientalis	L.ervoides
39	G05	PI 320937	Lens culinaris
40	H05	IG 72633	Lens nigricans
41	A06	3339-3	Lens culinaris
42	B06	IG 72525	Lens ervoides	Lens culinaris subsp. orientalis
43	C06	VIR 421	Lens culinaris
44	D06	PI 572376	Lens culinaris
45	E06	CDC Redberry	Lens culinaris
46	F06	IG 72847	Lens culinaris subsp. orientalis	L.ervoides
47	G06	PI 320937	Lens culinaris
48	H06	IG 72633	Lens nigricans
49	A07	IG 72555	Lens nigricans
50	B07	IG 72713	Lens nigricans
51	C07	3496-6	Lens culinaris
52	D07	IG 72552	Lens lamottei
53	E07	IG 110809	Lens lamottei
54	F07	IG 72537	Lens lamottei
55	G07	Samples from other experiment
56	H07	Samples from other experiment
57	A08	IG 72555	Lens nigricans
58	B08	IG 72713	Lens nigricans
59	C08	3496-6	Lens culinaris
60	D08	IG 72552	Lens lamottei
61	E08	IG 110809	Lens lamottei
62	F08	IG 72537	Lens lamottei
63	G08	Samples from other experiment
64	H08	Samples from other experiment
65	A09	Samples from other experiment
66	B09	Samples from other experiment
67	C09	Samples from other experiment
68	D09	Samples from other experiment
69	E09	Samples from other experiment
70	F09	Samples from other experiment
71	G09	Samples from other experiment
72	H09	Samples from other experiment
73	A10	Samples from other experiment
74	B10	Samples from other experiment
75	C10	Samples from other experiment
76	D10	Samples from other experiment
77	E10	Samples from other experiment
78	F10	Samples from other experiment
79	G10	Samples from other experiment
80	H10	Samples from other experiment
81	A11	Samples from other experiment
82	B11	Samples from other experiment
83	C11	ILL1704	Lens culinaris
84	D11	ILL7537	Lens culinaris
85	E11	1294m-23	Lens culinaris
86	F11	1048-8R	Lens culinaris
87	G11	Lc8602303T	Lens culinaris
88	H11	PI 320937	Lens culinaris
89	A12	Samples from other experiment
90	B12	Samples from other experiment
91	C12	ILL1704	Lens culinaris
92	D12	ILL7537	Lens culinaris
93	E12	1294m-23	Lens culinaris
94	F12	1048-8R	Lens culinaris
95	G12	Lc8602303T	Lens culinaris
96	H12	PI 320937	Lens culinaris

## Sheet: Plate2
GBS Index	Plate Position	sample	Classification	Suspected
1	A01	IG 72557	Lens nigricans
2	B01	IG 116024	Lens nigricans
3	C01	IG 136640	Lens nigricans
4	D01	IG 136641	Lens nigricans
5	E01	IG 136643	Lens nigricans
6	F01	IG 136644	Lens nigricans
7	G01	IG 72551	Lens nigricans
8	H01	IG 72537	Lens lamottei
9	A02	IG 72552	Lens lamottei
10	B02	IG 110809	Lens lamottei
11	C02	IG 72622	Lens culinaris subsp. orientalis
12	D02	IG 136666	Lens culinaris subsp. orientalis
13	E02	IG 136667	Lens culinaris subsp. orientalis
14	F02	IG 72762	Lens culinaris subsp. orientalis
15	G02	IG 72529	Lens culinaris subsp. orientalis
16	H02	IG 72760	Lens odemensis
17	A03	IG 116008	Lens odemensis
18	B03	IG 72543	Lens odemensis
19	C03	IG 72614	Lens tomentosus
20	D03	IG 72830	Lens tomentosus
21	E03	IG 72672	Lens tomentosus
22	F03	IG 72616	Lens tomentosus
23	G03	IG 72534	Lens tomentosus
24	H03	IG 72805	Lens tomentosus
25	A04	IG 72586	Lens ervoides
26	B04	IG 136608	Lens ervoides
27	C04	PI 572311	Lens ervoides
28	D04	IG 136620	Lens ervoides
29	E04	IG 136624	Lens ervoides
30	F04	IG 136614	Lens ervoides
31	G04	IG 72525	Lens ervoides	Lens culinaris subsp. orientalis
32	H04	PI 572390	Lens culinaris subsp. orientalis	L.tomentosus
33	A05	IG 72847	Lens culinaris subsp. orientalis	L.ervoides
34	B05	IG 72643-A	Lens tomentosus	Lens culinaris subsp. orientalis
35	C05	IG 72643-S	Lens tomentosus	Lens culinaris subsp. orientalis
36	D05	3305-7	Lens culinaris
37	E05	3339-3	Lens culinaris
38	F05	3496-6	Lens culinaris
39	G05	IG 110813	Lens lamottei
40	H05	IG 72639	Lens odemensis
41	A06	PI 320937	Lens culinaris
42	B06	Redberry	Lens culinaris
43	C06	IG 72643-R	Lens tomentosus	Lens culinaris subsp. orientalis
44	D06	IG 72525	Lens ervoides	Lens culinaris subsp. orientalis
45	E06	PI 572390	Lens culinaris subsp. orientalis	L.tomentosus
46	F06	IG 72847	Lens culinaris subsp. orientalis	L.ervoides
47	G06	IG 72613	Lens tomentosus
48	H06	IG 72643	Lens tomentosus	Lens culinaris subsp. orientalis
49	A07	IG 72557	Lens nigricans
50	B07	IG 116024	Lens nigricans
51	C07	IG 136640	Lens nigricans
52	D07	IG 136641	Lens nigricans
53	E07	IG 136643	Lens nigricans
54	F07	IG 136644	Lens nigricans
55	G07	IG 72551	Lens nigricans
56	H07	IG 72537	Lens lamottei
57	A08	IG 72552	Lens lamottei
58	B08	IG 110809	Lens lamottei
59	C08	IG 72622	Lens culinaris subsp. orientalis
60	D08	IG 136666	Lens tomentosus
61	E08	IG 136667	Lens tomentosus
62	F08	IG 72762	Lens culinaris subsp. orientalis
63	G08	IG 72529	Lens culinaris subsp. orientalis
64	H08	IG 72760	Lens odemensis
65	A09	IG 116008	Lens odemensis
66	B09	IG 72543	Lens odemensis
67	C09	IG 72614	Lens tomentosus
68	D09	IG 72830	Lens tomentosus
69	E09	IG 72672	Lens tomentosus
70	F09	IG 72616	Lens tomentosus
71	G09	IG 72534	Lens tomentosus
72	H09	IG 72805	Lens tomentosus
73	A10	IG 72586	Lens ervoides
74	B10	IG 136608	Lens ervoides
75	C10	PI 572311	Lens ervoides
76	D10	IG 136620	Lens ervoides
77	E10	IG 136624	Lens ervoides
78	F10	IG 136614	Lens ervoides
79	G10	IG 72525	Lens ervoides	Lens culinaris subsp. orientalis
80	H10	PI 572390	Lens culinaris subsp. orientalis	L.tomentosus
81	A11	IG 72847	Lens culinaris subsp. orientalis	L.ervoides
82	B11	IG 72643-A	Lens tomentosus	Lens culinaris subsp. orientalis
83	C11	IG 72643-S	Lens tomentosus	Lens culinaris subsp. orientalis
84	D11	3305-7	Lens culinaris
85	E11	3339-3	Lens culinaris
86	F11	3496-6	Lens culinaris
87	G11	IG 110813	Lens lamottei
88	H11	IG 72639	Lens odemensis
89	A12	PI 320937	Lens culinaris
90	B12	Redberry	Lens culinaris
91	C12	IG 72643-R	Lens tomentosus	Lens culinaris subsp. orientalis
92	D12	IG 72525	Lens ervoides	Lens culinaris subsp. orientalis
93	E12	PI 572390	Lens culinaris subsp. orientalis	L.tomentosus
94	F12	IG 72847	Lens culinaris subsp. orientalis	L.ervoides
95	G12	IG 72613	Lens tomentosus
96	H12	IG 72643	Lens tomentosus	Lens culinaris subsp. orientalis
