# Supplementary material for: Classification and Characterization of Species within the Genus Lens Using Genotyping-by-Sequencing (GBS)
Source: PLoS One. 2015 Mar 27;10(3):e0122025. doi: 10.1371/journal.pone.0122025 (PMC4376907; doi:10.1371/journal.pone.0122025)
Supplement: S2 Table — (XLS) [file pone.0122025.s002.xls]

## Sheet: Summary
Statistics (based on lentil assembly 0.6.0 gapfilled)
Total scaffolds in assembly	433872
# scaffolds with PstI sites	117037
# PstI sites (based on in-silico digestion)	329117	(+25% =~ 411,000 genome-wide)
Average reads			Run 1	Run 2	Combined
Number of samples (each 2 technical replicates)			36	48	84
Number of accessions			34	42	61
Total demultiplex reads			90218745	111374569	201593314
Average reads per sample			2506076	2320304	2399920

## Sheet: Stats
Run	Plate Position	Sample	Biological replicates	Abbreviation	Raw demultiplexed read count	Index sequence + site	% Total	% Reads mapped	Expected site coverage
1	F11	1048-8R		1048-8R_r1	6016074	AACCGAGATGCA	3.68285	93.3	14.6376
1	F12	1048-8R		1048-8R_r1	3001152	GTGAGGGTTGCA	1.83721	93.23	7.30207
1	E11	1294m-23		1294m-23_r1	5962956	CGCCTTATTGCA	3.65033	92.16	14.5084
1	E12	1294m-23		1294m-23_r1	4562789	GGATTGGTTGCA	2.79319	91.93	11.1017
1	B02	3305-7	a	3305-7_ar1	145128	GATCTGCA	0.08884	92.6	0.353109
1	B01	3305-7	a	3305-7_ar1	186332	TGCATGCA	0.11407	93.57	0.453363
2	D11	3305-7	b	3305-7_br2	107967	CCGGATATTGCA	0.06257	83.41	0.262693
2	D05	3305-7	b	3305-7_br2	155819	TTCAGATGCA	0.0903	83.64	0.379122
1	A02	3339-3	a	3339-3_ar1	1491831	AGGCTGCA	0.91325	87.91	3.62976
1	A01	3339-3	a	3339-3_ar1	1577139	CTCCTGCA	0.96547	88.79	3.83732
2	E11	3339-3	c	3339-3_cr2	392704	CGCCTTATTGCA	0.22757	87.88	0.955484
2	E05	3339-3	c	3339-3_cr2	537201	TAGGAATGCA	0.31131	87.78	1.30706
1	A06	3339-3	b	3339-3_br1	61558	GAGATATGCA	0.03768	87.63	0.149776
1	A05	3339-3	b	3339-3_br1	85810	TCGTTTGCA	0.05253	87.16	0.208783
1	C08	3496-6	a	3496-6_ar1	305113	AAAAGTTTGCA	0.18678	88.89	0.742367
1	C07	3496-6	a	3496-6_ar1	551814	GGAAGATGCA	0.3378	88.67	1.34261
2	F11	3496-6	b	3496-6_br2	2152462	AACCGAGATGCA	1.24735	87.58	5.23713
2	F05	3496-6	b	3496-6_br2	668895	GCTCTATGCA	0.38762	87.56	1.62748
1	F03	964a-46		964a-46_r1	1408000	GCTTATGCA	0.86193	91.39	3.42579
1	F04	964a-46		964a-46_r1	1108312	GTCAATGCA	0.67847	91.5	2.69662
1	E03	CDC Robin		CDC_Robin_r1	1120998	ACCGTTGCA	0.68624	76.18	2.72749
1	E04	CDC Robin		CDC_Robin_r1	1138567	GGAACTGCA	0.69699	76.08	2.77024
1	G03	Eston		Eston_r1	1381165	GGTGTTGCA	0.8455	91.68	3.3605
1	G04	Eston		Eston_r1	1282576	TAATATGCA	0.78515	91.88	3.12062
2	B08	IG 110809		IG_110809_r2	1217258	ATGAAACTGCA	0.7054	90.15	2.9617
2	B02	IG 110809		IG_110809_r2	1018809	GATCTGCA	0.5904	90.47	2.47885
1	A04	IG 110810		IG_110810_r1	274	ATTGATGCA	0.00017	88.21	0.000666667
1	A03	IG 110810		IG_110810_r1	695676	TTCTCTGCA	0.42587	89.48	1.69264
1	B03	IG 110813		IG_110813_r1	241807	AGCCCTGCA	0.14803	68.51	0.588338
1	B04	IG 110813		IG_110813_r1	89	CATCTTGCA	5e-05	87.18	0.000216545
2	A09	IG 116008		IG_116008_r2	520583	AATATGCTGCA	0.30168	78.39	1.26663
2	A03	IG 116008		IG_116008_r2	461566	TTCTCTGCA	0.26748	78.48	1.12303
2	B07	IG 116024		IG_116024_r2	13070650	GCCAGTTGCA	7.57441	89.95	31.8021
2	B01	IG 116024		IG_116024_r2	6208897	TGCATGCA	3.59804	90.37	15.1068
2	B04	IG 136608		IG_136608_r2	926622	CATCTTGCA	0.53698	91.22	2.25455
2	B10	IG 136608		IG_136608_r2	4074391	TAGCGGATGCA	2.3611	90.95	9.91336
2	F10	IG 136614		IG_136614_r2	934553	ACGACTACTGCA	0.54157	89.58	2.27385
2	F04	IG 136614		IG_136614_r2	979766	GTCAATGCA	0.56777	90.41	2.38386
2	D04	IG 136620		IG_136620_r2	378998	GAGGATGCA	0.21963	90.62	0.922136
2	D10	IG 136620		IG_136620_r2	423122	TCTGTGATGCA	0.2452	90.22	1.02949
2	E04	IG 136624		IG_136624_r2	487195	GGAACTGCA	0.28233	91.66	1.18539
2	E10	IG 136624		IG_136624_r2	2048511	TGCTGGATGCA	1.18711	91.17	4.98421
2	C01	IG 136640		IG_136640_r2	380996	ACTATGCA	0.22079	82.21	0.926998
2	C07	IG 136640		IG_136640_r2	306470	GGAAGATGCA	0.1776	81.32	0.745669
2	D01	IG 136641		IG_136641_r2	499692	CAGATGCA	0.28957	88.05	1.2158
2	D07	IG 136641		IG_136641_r2	567541	GTACTTTGCA	0.32889	87.69	1.38088
2	E01	IG 136643		IG_136643_r2	385462	AACTTGCA	0.22337	89.97	0.937864
2	E07	IG 136643		IG_136643_r2	264488	GTTGAATGCA	0.15327	89.78	0.643523
2	F01	IG 136644		IG_136644_r2	430679	GCGTTGCA	0.24958	90.3	1.04788
2	F07	IG 136644		IG_136644_r2	709520	TAACGATGCA	0.41117	90.2	1.72633
2	D08	IG 136666		IG_136666_r2	623379	GAATTCATGCA	0.36125	88.97	1.51674
2	D02	IG 136666		IG_136666_r2	462911	TGCGATGCA	0.26826	89.22	1.1263
2	E02	IG 136667		IG_136667_r2	570986	CGCTTTGCA	0.33088	89.99	1.38926
2	E08	IG 136667		IG_136667_r2	227352	GAACTTCTGCA	0.13175	88.07	0.553168
2	D06	IG 72525	b	IG_72525_br2	1033481	ACCTAATGCA	0.5989	93.04	2.51455
2	D12	IG 72525	b	IG_72525_br2	708796	GCTGTGGATGCA	0.41075	93.04	1.72456
2	G04	IG 72525	c	IG_72525_cr2	782950	TAATATGCA	0.45372	91.72	1.90499
2	G10	IG 72525	c	IG_72525_cr2	1379261	TAGCATGCTGCA	0.79928	90.8	3.35587
1	B06	IG 72525	a	IG_72525_ar1	752215	ATGCCTTGCA	0.46048	91.36	1.83021
1	B05	IG 72525	a	IG_72525_ar1	2094406	GGTTGTTGCA	1.28213	91.38	5.09588
2	G02	IG 72529		IG_72529_r2	373128	CTAGCTGCA	0.21623	85.32	0.907854
2	G08	IG 72529		IG_72529_r2	526552	GTCGATTTGCA	0.30514	84.66	1.28115
2	G09	IG 72534		IG_72534_r2	290421	CGGTAGATGCA	0.1683	68.25	0.70662
2	G03	IG 72534		IG_72534_r2	452351	GGTGTTGCA	0.26214	66.83	1.10061
2	H01	IG 72537	b	IG_72537_br2	260823	GTAATGCA	0.15115	90.42	0.634606
2	H07	IG 72537	b	IG_72537_br2	285932	TATTTTTTGCA	0.1657	90.27	0.695698
2	B09	IG 72543		IG_72543_r2	2439715	ACGTGTTTGCA	1.41381	79.4	5.93605
2	B03	IG 72543		IG_72543_r2	444071	AGCCCTGCA	0.25734	78.06	1.08046
2	G01	IG 72551		IG_72551_r2	550068	CGATTGCA	0.31876	88.73	1.33836
2	G07	IG 72551		IG_72551_r2	681136	TGGCTATGCA	0.39472	88.34	1.65727
2	A02	IG 72552	b	IG_72552_br2	232648	AGGCTGCA	0.13482	91.29	0.566054
2	A08	IG 72552	b	IG_72552_br2	536649	CTTGCTTTGCA	0.31099	92.17	1.30572
1	A07	IG 72555		IG_72555_r1	2114174	CTATTATGCA	1.29423	82.91	5.14398
1	A08	IG 72555		IG_72555_r1	2088731	CTTGCTTTGCA	1.27865	82.98	5.08207
2	A07	IG 72557		IG_72557_r2	358357	CTATTATGCA	0.20767	82.32	0.871915
2	A01	IG 72557		IG_72557_r2	253054	CTCCTGCA	0.14664	82.46	0.615703
2	A04	IG 72586		IG_72586_r2	2426139	ATTGATGCA	1.40594	89.34	5.90301
2	A10	IG 72586		IG_72586_r2	4433862	GCGGAATTGCA	2.56941	88.85	10.788
1	C01	IG 72611		IG_72611_r1	556281	ACTATGCA	0.34054	91.01	1.35348
1	C02	IG 72611		IG_72611_r1	453997	TCACTGCA	0.27792	90.44	1.10462
1	H02	IG 72613	a	IG_72613_ar1	354635	ACAAATGCA	0.2171	90.56	0.862859
1	H01	IG 72613	a	IG_72613_ar1	370103	GTAATGCA	0.22657	90.94	0.900494
2	G06	IG 72613	b	IG_72613_br2	383017	CATCGTTGCA	0.22196	85.59	0.931915
2	G12	IG 72613	b	IG_72613_br2	284295	TATCGGGATGCA	0.16475	85.24	0.691715
2	C09	IG 72614		IG_72614_r2	8103351	ATTAATTTGCA	4.69587	93.96	19.7162
2	C03	IG 72614		IG_72614_r2	2718956	GTATTTGCA	1.57563	94.26	6.61546
2	F09	IG 72616		IG_72616_r2	899134	CGCTGATTGCA	0.52105	72.48	2.18767
2	F03	IG 72616		IG_72616_r2	812214	GCTTATGCA	0.47068	70.27	1.97619
2	C08	IG 72622		IG_72622_r2	1031028	AAAAGTTTGCA	0.59748	90.79	2.50858
2	C02	IG 72622		IG_72622_r2	962884	TCACTGCA	0.55799	91.23	2.34278
1	E01	IG 72623		IG_72623_r1	1035056	AACTTGCA	0.63363	83.68	2.51838
1	E02	IG 72623		IG_72623_r1	859912	CGCTTTGCA	0.52641	84.33	2.09224
1	H06	IG 72633		IG_72633_r1	590446	CGCGGTTGCA	0.36145	86.8	1.43661
1	H05	IG 72633		IG_72633_r1	791954	CTTCCATGCA	0.48481	87.1	1.9269
1	F01	IG 72639	b	IG_72639_br1	215803	GCGTTGCA	0.13211	58.93	0.525068
1	F02	IG 72639	b	IG_72639_br1	229141	TCACCTGCA	0.14027	58.89	0.557521
1	G01	IG 72643	a	IG_72643_ar1	988566	CGATTGCA	0.60517	91.57	2.40527
1	G02	IG 72643	a	IG_72643_ar1	793860	CTAGCTGCA	0.48598	91.36	1.93153
2	H06	IG 72643	b	IG_72643_br2	404544	CGCGGTTGCA	0.23443	92.63	0.984292
2	H12	IG 72643	b	IG_72643_br2	369185	TTCCTGGATGCA	0.21394	91.89	0.89826
2	B05	IG 72643-A	A	IG_72643_Ar2	1948746	GGTTGTTGCA	1.12929	79.98	4.74147
2	B11	IG 72643-A	A	IG_72643_Ar2	3406092	TGGTACGTTGCA	1.97382	80.29	8.28733
2	C06	IG 72643-R	R	IG_72643_Rr2	687623	AGTGGATGCA	0.39848	91.04	1.67305
2	C12	IG 72643-R	R	IG_72643_Rr2	473005	CGTGTGGTTGCA	0.27411	91.21	1.15086
2	C05	IG 72643-S	S	IG_72643_Sr2	321046	CCAGCTTGCA	0.18605	93.06	0.781134
2	C11	IG 72643-S	S	IG_72643_Sr2	177260	TCTCAGTCTGCA	0.10272	91.81	0.43129
2	E03	IG 72672		IG_72672_r2	1130134	ACCGTTGCA	0.65491	92.66	2.74972
2	E09	IG 72672		IG_72672_r2	3034597	CATAAGTTGCA	1.75854	92.55	7.38345
1	B08	IG 72713		IG_72713_r1	1924777	ATGAAACTGCA	1.17829	86.22	4.68316
1	B07	IG 72713		IG_72713_r1	2845574	GCCAGTTGCA	1.74197	86.27	6.92354
2	H08	IG 72760		IG_72760_r2	468106	AACGCCTTGCA	0.27127	94.04	1.13894
2	H02	IG 72760		IG_72760_r2	546939	ACAAATGCA	0.31695	94.01	1.33075
2	F08	IG 72762		IG_72762_r2	6491369	GGACCTATGCA	3.76173	90.07	15.7941
2	F02	IG 72762		IG_72762_r2	5185916	TCACCTGCA	3.00523	91.18	12.6178
2	H03	IG 72805		IG_72805_r2	680988	AGGATTGCA	0.39463	92.12	1.65691
2	H09	IG 72805		IG_72805_r2	1296188	CTACGGATGCA	0.75114	92.21	3.15374
1	D03	IG 72815		IG_72815_r1	2502353	CTGTATGCA	1.53186	88.09	6.08845
1	D04	IG 72815		IG_72815_r1	1607302	GAGGATGCA	0.98394	88.3	3.91071
2	D09	IG 72830		IG_72830_r2	694051	ATTGGATTGCA	0.4022	92.11	1.68869
2	D03	IG 72830		IG_72830_r2	591496	CTGTATGCA	0.34277	92.2	1.43916
2	F06	IG 72847	b	IG_72847_br2	968892	ATCGTATGCA	0.56147	91.9	2.3574
2	F12	IG 72847	b	IG_72847_br2	603517	GTGAGGGTTGCA	0.34974	91.32	1.46841
2	A05	IG 72847	c	IG_72847_cr2	26440	TCGTTTGCA	0.01532	86.33	0.0643309
2	A11	IG 72847	c	IG_72847_cr2	22720	TGCAAGGATGCA	0.01317	85.58	0.0552798
1	F06	IG 72847	b	IG_72847_br1	2813180	ATCGTATGCA	1.72214	89.98	6.84472
1	F05	IG 72847	a	IG_72847_ar1	3454187	GCTCTATGCA	2.11454	89.73	8.40435
1	E08	IG 110809		IG_110809_r1	487424	GAACTTCTGCA	0.29839	81.57	1.18595
1	E07	IG 110809		IG_110809_r1	1068580	GTTGAATGCA	0.65415	82.07	2.59995
2	G11	IG 110813		IG_110813_r2	781474	ACAGGGAATGCA	0.45286	92.71	1.9014
2	G05	IG 110813		IG_110813_r2	507430	CCACAATGCA	0.29405	92.87	1.23462
1	F08	IG 72537	a	IG_72537_ar1	280020	GGACCTATGCA	0.17142	79.64	0.681314
1	F07	IG 72537	a	IG_72537_ar1	560483	TAACGATGCA	0.34311	78.5	1.36371
1	D08	IG 72552	a	IG_72552_ar1	199882	GAATTCATGCA	0.12236	74.92	0.486331
1	D07	IG 72552	a	IG_72552_ar1	413305	GTACTTTGCA	0.25301	74.88	1.00561
2	H11	IG 72639	a	IG_72639_ar2	298207	ACGTGGTATGCA	0.17281	78.36	0.725564
2	H05	IG 72639	a	IG_72639_ar2	299418	CTTCCATGCA	0.17351	79.74	0.728511
1	C12	ILL1704		ILL1704_r1	4895729	CGTGTGGTTGCA	2.99701	93.71	11.9117
1	C11	ILL1704		ILL1704_r1	3174870	TCTCAGTCTGCA	1.94355	93.46	7.72474
1	D11	ILL7537		ILL7537_r1	60800	CCGGATATTGCA	0.03722	91.84	0.147932
1	D12	ILL7537		ILL7537_r1	64261	GCTGTGGATGCA	0.03934	92.01	0.156353
1	C04	L01-827a		L01-827a_r1	1038777	CCTACTGCA	0.63591	87.4	2.52744
1	C03	L01-827a		L01-827a_r1	1493288	GTATTTGCA	0.91414	87.24	3.6333
1	G11	Lc8602303T		Lc8602303T_r1	332420	ACAGGGAATGCA	0.2035	93.37	0.808808
1	G12	Lc8602303T		Lc8602303T_r1	258879	TATCGGGATGCA	0.15848	93.3	0.629876
1	H11	PI 320937	a	PI_320937_ar1	2994758	ACGTGGTATGCA	1.83329	85.16	7.28652
1	H12	PI 320937	a	PI_320937_ar1	3558819	TTCCTGGATGCA	2.17859	85.09	8.65893
1	G06	PI 320937	c	PI_320937_cr1	107197	CATCGTTGCA	0.06562	91.85	0.26082
1	G05	PI 320937	c	PI_320937_cr1	106132	CCACAATGCA	0.06497	92.25	0.258229
2	C04	PI 572311		PI_572311_r2	464766	CCTACTGCA	0.26933	90.77	1.13082
2	C10	PI 572311		PI_572311_r2	488141	TCGAAGATGCA	0.28288	90.54	1.18769
1	D06	PI 572376		PI_572376_r1	718832	ACCTAATGCA	0.44005	89.66	1.74898
1	D05	PI 572376		PI_572376_r1	1602655	TTCAGATGCA	0.98109	89.67	3.8994
1	D01	PI 572390	a	PI_572390_ar1	462249	CAGATGCA	0.28297	92.3	1.12469
1	D02	PI 572390	a	PI_572390_ar1	428654	TGCGATGCA	0.26241	91.87	1.04295
2	E06	PI 572390	b	PI_572390_br2	228131	ATATGTTGCA	0.1322	92.65	0.555063
2	E12	PI 572390	b	PI_572390_br2	112915	GGATTGGTTGCA	0.06543	92.43	0.274732
2	H04	PI 572390	c	PI_572390_cr2	792304	TACATTGCA	0.45914	83.7	1.92775
2	H10	PI 572390	c	PI_572390_cr2	528786	TAGGCCATTGCA	0.30643	83.78	1.28658
2	A12	PI320937	b	PI320937_br2	730959	CCATGGGTTGCA	0.42359	64.12	1.77849
2	A06	PI320937	b	PI320937_br2	467784	GAGATATGCA	0.27108	63.59	1.13816
2	B06	CDC Redberry	b	CDC_Redberry_br2	183883	ATGCCTTGCA	0.10656	76.78	0.447404
2	B12	CDC Redberry	b	CDC_Redberry_br2	121799	CGCGGAGATGCA	0.07058	77.57	0.296348
1	E06	CDC Redberry	a	CDC_Redberry_ar1	310686	ATATGTTGCA	0.19019	78.23	0.755927
1	E05	CDC Redberry	a	CDC_Redberry_ar1	274609	TAGGAATGCA	0.16811	77.83	0.668148
1	H03	CDC Redberry	c	CDC_Redberry_cr1	1145056	AGGATTGCA	0.70097	91.06	2.78602
1	H04	CDC Redberry	c	CDC_Redberry_cr1	1240350	TACATTGCA	0.7593	91.01	3.01788
1	C06	VIR 421		VIR_421_r1	297393	AGTGGATGCA	0.18205	91.28	0.723584
1	C05	VIR 421		VIR_421_r1	880824	CCAGCTTGCA	0.53921	91.61	2.14312
